# Supplementary material for: Comparison of Glucose Metabolizing Properties of Enterobacterial Probiotic Strains In Vitro
Source: Nutrients. 2024 Aug 13;16(16):2677. doi: 10.3390/nu16162677 (PMC11357327; doi:10.3390/nu16162677)
Supplement: Supplementary file 1 [file nutrients-16-02677-s001.zip]

Archive with 1 entries (1 files):
- nutrients-3129878-supplementary.pdf
